# Supplementary material for: Genome-wide association study of myocarditis and pericarditis following COVID-19 vaccination
Source: NPJ Vaccines. 2025 May 8;10:88. doi: 10.1038/s41541-025-01139-4 (PMC12062381; doi:10.1038/s41541-025-01139-4)
Supplement: Supplementary file 2 — Supplementary Dataset 1-8 [file 41541_2025_1139_MOESM2_ESM.xlsx]

## Sheet: Data S1
Supplementary Data 1. Diagnostic elements reported in medical records from the different hospitals that treated the myocarditis, pericarditis and myopericarditis cases
	All cases (n=66)	Myocarditis (n=35)	Pericarditis (n=18)	Perimyocarditis (n=13)
Symptomatology
Chest pain/pressure/discomfort, n (% of total)	56 (84.8)	27 (77)	16 (89)	13 (100)
Dyspnea/shortness of breath/pain with breathing, n (% of total)	35 (53)	12 (34.3)	13 (72.2)	10 (77)
Palpitations, n (% of total)	10 (15)	5 (14.3)	2 (11)	3 (23)
Syncope, n (% of total)	2 (3)	2 (5.7)	0 (0)	0 (0)
Pericardial rub on examination, n (% of total)	1 (1.5)	0 (0)	1 (5.5)	0 (0)
Diagnostic procedures
Cardiac MRI, n (% of total)	32 (48.5)	21 (60)	5 (27.8)	6 (46)
Electrocardiogram (ECG or EKG), n (% of total)	63 (95.5)	33 (94.3)	18 (100)	12 (92.3)
Echocardiogram, n (% of total)	62 (94)	32 (91.4)	17 (94.4)	13 (100)
X-rays (Coronary arteries angiography, CT-scans), n (% of total)	35 (53)	18 (51.4)	13 (72.2)	4 (30.7)
Cardiac telemetry, n (% of total)	49 (74.2)	28 (80)	11 (61)	10 (77)
Blood tests
Troponin (TnI, TnT), n (% of total) [range]	53 (80)	29 [7-11198]	13 [<2-4900]	11 [>10-11700]
C-reactive protein (CRP), n (% of total) [range]	49 (74.2)	24 [<1-272]	16 [2-390]	9 [32-153]
N-terminal pro b-type natriuretic peptide (NT-proBNP), n (% of total) [range]	29 (44)	20 [<50-12868]	5 [126-9370]	4 [82-1307]

## Sheet: Data S2a
Supplementary Data 2a. History of diseases before the onset
	All cases	Myocarditis	Pericarditis	Perimyocarditis
	66	35	18	13
None	33	19	7	7
Covid infection before the vaccination	16	9	0	7
High blood pressure	6	2	3	1
Diabetes	1	1	0	0
Obesity (BMI >30)	7	3	2	2
Dyslipidemia	1	1	0	0
Thrombotic diseases	3	1	1	1
Autoimmune diseases	7	3	3	1
Mental disorders	2	1	1	0
Cancer	3	1	2	0
Respiratory diseases	7	1	3	3
Heart diseases*	9*	4	4	1
GI diseases	4	1	3	0
Thyroid diseases	7	4	1	2
Skin diseases	3	3	0	0
Kidney diseases	1	0	1	0
Other diseases	8	4	3	1
*two cases of previous myocarditis and two of pericarditis

## Sheet: Data S2b
Supplementary Data 2b. Diseases classification
Thrombotic diseases		Respiratory diseases		High blood pressure
Blood-clotting (eye)		Asthma
Deep vein thrombosis (DVT)		Pneumonia		Diabetes
Pulmonary embolism		Sleep apnea
				Obesity
GI diseases		Autoimmune diseases
Diverticulitis		Celiac disease		Dyslipidemia
Gastroesophageal reflux		Psoriasis		Hyperlipidemia
Hiatus hernia		Rheumatoid arthritis (RA)
Ileus		Vitiligo		Other diseases
Intestinal polyps				Appendicitis
Ulcerative colitis		Cancer		Ehlers-Danlos syndrome
		Breast cancer		Endometriosis
Skin diseases		Melanoma, malignant		Fibromyalgia
Eczema		Meningioma		Gout
Lichen sclerosus		Metastatic glands		Hypergammaglobulinemia
Rosacea				Iron deficiency anemia
		Heart diseases		Migraine
Thyroid diseases		Atrial fibrillation
Goitre		Myocarditis
Hypothyroidism		Pericarditis
		Vascular spasm or heart attack
Mental disorders
Anxiety		Kidney diseases
Attention deficit hyperactivity disorder (ADHD)		Acute renal failure (ARF)

## Sheet: Data S3a
Supplementary Data 3a. Medications in the 3 months before COVID-19 vaccination
	All cases	Myocarditis	Pericarditis	Perimyocarditis
	66	35	18	13
None	20	12	5	3
Antihypertensives	1	0	1	0
Lipid-lowering medications	1	0	1	0
Diabetes drugs	1	1	0	0
Corticosteroids/Glucocorticoids	9	3	3	3
Thyroid hormones	7	4	1	2
NSAIDs	13	8	2	3
Analgesics and antipyretics (non NSAIDs)	15	8	3	4
Hormonal medications and contraceptives	9	6	1	2
Anticoagulants	6	1	3	2
Antihistaminics	6	2	1	3
Antidepressants	3	1	1	1
Antibiotics	4	2	0	2
Respiratory medications	9	4	2	3
Cardiac drugs	7	3	3	1
GI drugs	7	2	4	1
RA drugs	2	0	2	0
Proton pump inhibitors	7	5	1	1
Vitamins	4	1	3	0
Vaccines (non COVID19)	5	2	1	2
Other drugs	14	7	6	1

## Sheet: Data S3b
Supplementary Data 3b. Medications groups
Hormonal medications and contraceptives		Cardiac drugs		RA drugs		Thyroid hormones		Other
Dienogest		Bisoprolol		Adalimumab		Levothyroxine		Adrenaline
Drospirenone		Carvedilol		Methotrexate				Allopurinol
Estradiol		Losartan		Sulfasalazine		Lipid-lowering medications		Azelaic acid
Ethinylestradiol		Metoprolol				Rosuvastatin		Benserazide
Levonorgestrel		Nitroglycerin		Antidepressants				Caffeine
Norelgestromin		Ticagrelor		Paroxetine		Antihistaminics		Carbomer
Tibolone				Sertraline		Antihistaminics (unspecified)		Cyclopentolate
		NSAIDs				Desloratadine		Doxorubicin
Corticosteroids/Glucocorticoids		Acetylsalicylic acid		Anticoagulants				Enalapril
Betamethasone		Diclofenac		Apixaban		Antibiotics		Ephedrine
Budesonide		Etoricoxib		Dalteparin		Antibiotics (unspecified)		Ferrous glycine sulfate
Dexamethasone		Ibuprofen		Fondaparinux		Chloramphenicol		Ferrous sulfate heptahydrate
Mometasone		Ketoprofen		Rivaroxaban		Flucloxacillin		Hydrochlorothiazide
Prednisolone		Naproxen				Pivmecillinam		Levodopa
				Proton pump inhibitors				Ondansetron
Respiratory medications		GI drugs		Omeprazole		Analgesics and antipyretics (non NSAIDs)		Phenylpropanolamine
Acetylcysteine		Calcium carbonate				Paracetamol		Potassium chloride
Bromhexine		Gum karaya		Vaccines (non COVID19)				Propiomazine
Fexofenadine		Loperamide		influenza		Vitamins		Sumatriptan
Formoterol		Macrogol		TBE		Calcipotriol		Tadalafil
Montelukast		Magnesium hydroxide				Cholecalciferol		Terbinafine
Salbutamol		Mesalazine		Diabetes drugs		Cyanocobalamin		Urea
Salmeterol		Metoclopramide		Dapagliflozin		Folic acid		Zink
Terbutaline		Sodium bicarbonate		Dulaglutide
Xylometazoline				Metformin		Antihypertensives
						Amlodipine

## Sheet: Data S4
Supplementary Data 4. Top 60 results for the SAIGE GWAS all cases and all vaccines
CHR	POS (GRCh38)	MarkerID	Alleles minor/major	MAF case	MAF control	N Case/Control	N case Het/hom	N ctrl Het/hom	BETA	SE	OR [95% CI)	P-value	Info R2/genotyped	MAF Non-covid Swedegene cases	Gene
12	45979466	rs536572545	T/G	0.0379	0.0004	66/4891	5/0	4/0	4.705	0.704	110.5 [27.8, 439.4]	1.11294e-08	0.83/.	0.0007	SCAF11
12	46008029	rs146289966	C/T	0.0379	0.0004	66/4891	5/0	4/0	4.705	0.704	110.5 [27.8, 439.4]	1.11294e-08	0.83/.	0.0007
12	45695008	rs142297026	A/G	0.0379	0.0005	66/4891	5/0	5/0	4.415	0.668	82.7 [22.3, 305.8]	3.28687e-08	0.81/.	0.0007
15	61320742	rs527582789	A/G	0.0227	0.0000	66/4891	3/0	0/0	6.406	1.754	605.6 [19.5, 18848.7]	8.37438e-07	0.98/.	0.0000
15	61508684	rs1292743191	C/G	0.0227	0.0000	66/4891	3/0	0/0	6.406	1.754	605.6 [19.5, 18848.7]	8.37438e-07	0.97/.	0.0000
15	61862911	15:61862911	A/ATT	0.0227	0.0000	66/4891	3/0	0/0	6.406	1.754	605.6 [19.5, 18848.7]	8.37438e-07	0.96/.	0.0000	VPS13C
15	61875673	rs1382690098	C/T	0.0227	0.0000	66/4891	3/0	0/0	6.406	1.754	605.6 [19.5, 18848.7]	8.37438e-07	0.99/.	0.0000	VPS13C
21	38228532	rs145639352	A/G	0.0379	0.0017	66/4891	5/0	17/0	3.385	0.520	29.5 [10.7, 81.7]	1.16924e-06	0.95/.	0.0007
17	66303611	rs185182191	A/G	0.0758	0.0127	66/4891	10/0	124/0	2.094	0.353	8.1 [4.1, 16.2]	1.67052e-06	0.76/.	0.0132	PRKCA
2	26244581	rs150565988	G/C	0.0227	0.0002	66/4891	3/0	2/0	4.930	0.917	138.3 [22.9, 835.3]	2.23912e-06	0.83/.	0.0000	HADHA
2	26926192	rs150051806	T/C	0.0227	0.0002	66/4891	3/0	2/0	4.930	0.917	138.3 [22.9, 835.3]	2.23912e-06	0.77/.	0.0000	DPYSL5
2	27096447	rs141210618	T/G	0.0227	0.0002	66/4891	3/0	2/0	4.930	0.917	138.3 [22.9, 835.3]	2.23912e-06	0.88/.	0.0000	KHK
2	27250685	rs921267505	C/G	0.0227	0.0002	66/4891	3/0	2/0	4.930	0.917	138.3 [22.9, 835.3]	2.23912e-06	0.88/.	0.0000
7	55138329	rs183467190	A/G	0.0985	0.0203	66/4891	11/1	197/1	1.811	0.316	6.1 [3.3, 11.4]	2.30635e-06	0.96/.	0.0191	EGFR
10	1240862	rs557206196	T/C	0.0303	0.0008	66/4891	4/0	8/0	3.834	0.628	46.3 [13.5, 158.4]	2.50985e-06	0.89/.	0.0000	ADARB2
7	55129541	rs79884022	C/T	0.0985	0.0207	66/4891	11/1	200/1	1.797	0.316	6.0 [3.2, 11.2]	2.67082e-06	0.96/.	0.0191	EGFR
1	201752045	rs1025455267	T/C	0.0227	0.0001	66/4891	3/0	1/0	5.371	1.100	215.0 [24.9, 1857.8]	2.715e-06	0.75/.	0.0000	IPO9-AS1 | NAV1
2	35200167	rs777736304	T/C	0.0227	0.0001	66/4891	3/0	1/0	5.371	1.101	215.0 [24.8, 1860.9]	2.75774e-06	0.83/.	0.0000
2	35206286	rs777561737	C/A	0.0227	0.0001	66/4891	3/0	1/0	5.371	1.101	215.0 [24.8, 1860.9]	2.75774e-06	0.87/.	0.0000
11	127421908	rs182670126	T/G	0.0379	0.0022	66/4891	5/0	22/0	3.182	0.507	24.1 [8.9, 65.1]	2.87923e-06	0.80/.	0.0013
1	10082352	rs527694940	G/T	0.0227	0.0001	66/4891	3/0	1/0	5.357	1.105	212.0 [24.3, 1847.5]	3.02766e-06	0.85/.	0.0000	UBE4B
1	10175615	rs541756744	T/C	0.0227	0.0002	66/4891	3/0	2/0	4.837	0.920	126.1 [20.8, 764.7]	3.04687e-06	0.81/.	0.0000	UBE4B
4	39921494	rs762748452	A/G	0.0227	0.0001	66/4891	3/0	1/0	5.397	1.116	220.7 [24.8, 1965.5]	3.14184e-06	0.89/.	0.0000	PDS5A
2	219745862	rs550325738	C/T	0.0379	0.0021	66/4891	5/0	21/0	3.165	0.508	23.7 [8.7, 64.2]	3.19021e-06	0.78/.	0.0020
15	62147724	rs750329094	A/C	0.0227	0.0001	66/4891	3/0	1/0	5.312	1.100	202.7 [23.5, 1751.5]	3.23425e-06	0.86/.	0.0000
23	81881629	rs2516132	C/T	0.4621	0.2161	66/4891	13/24	764/675	0.704	0.144	2.0 [1.5, 2.7]	3.29832e-06	0.95/.	0.2115
7	51735980	rs12718538	A/T	0.4697	0.3101	66/4891	32/15	2139/447	0.879	0.186	2.4 [1.7, 3.5]	3.322e-06	0.99/.	0.3096
7	51736447	rs12718539	C/T	0.4697	0.3101	66/4891	32/15	2139/447	0.879	0.186	2.4 [1.7, 3.5]	3.322e-06	0.99/.	0.3096
23	81895109	rs2507009	C/A	0.4621	0.2162	66/4891	13/24	763/676	0.703	0.144	2.0 [1.5, 2.7]	3.39098e-06	0.95/.	0.2115
7	51738480	rs12718542	A/C	0.4697	0.3102	66/4891	32/15	2138/448	0.878	0.186	2.4 [1.7, 3.5]	3.3944e-06	0.99/.	0.3096
15	95935567	rs560516406	C/T	0.0303	0.0010	66/4891	4/0	10/0	3.713	0.602	41.0 [12.6, 133.3]	3.47492e-06	0.85/.	0.0013
2	45066228	rs2944668	T/A	0.6439	0.4717	66/4891	27/29	2450/1082	0.899	0.196	2.5 [1.7, 3.6]	3.89798e-06	0.99/.	0.4855
2	45065938	rs2944670	C/A	0.6439	0.4719	66/4891	27/29	2448/1084	0.897	0.196	2.5 [1.7, 3.6]	4.0137e-06	0.99/.	0.4855
4	16084528	rs980609	A/C	0.4167	0.2136	66/4891	35/10	1623/233	0.893	0.184	2.4 [1.7, 3.5]	4.01613e-06	0.98/.	0.2286
22	40359697	rs116603364	T/G	0.0227	0.0001	66/4891	3/0	1/0	5.368	1.117	214.4 [24.0, 1914.2]	4.03822e-06	0.96/.	0.0013	ADSL
22	40407580	rs115889788	T/C	0.0227	0.0001	66/4891	3/0	1/0	5.368	1.117	214.4 [24.0, 1914.2]	4.03822e-06	0.88/.	0.0013	SGSM3
22	40418026	rs6001908	A/G	0.0227	0.0001	66/4891	3/0	1/0	5.368	1.117	214.4 [24.0, 1914.2]	4.03822e-06	0.98/.	0.0020	MRTFA
2	217309696	rs140973436	T/C	0.0227	0.0001	66/4891	3/0	1/0	5.254	1.104	191.4 [22.0, 1666.0]	4.14509e-06	0.85/.	0.0007	DIRC3-AS1
12	46153388	rs570214295	A/G	0.0227	0.0003	66/4891	3/0	3/0	4.646	0.833	104.2 [20.4, 532.7]	4.16752e-06	0.88/.	0.0007
16	82042866	rs186734180	T/C	0.0227	0.0002	66/4891	3/0	2/0	4.736	0.924	114.0 [18.6, 697.6]	4.32967e-06	0.83/.	0.0007	HSD17B2
12	2875373	rs117480722	T/C	0.0303	0.0010	66/4891	4/0	10/0	3.652	0.602	38.5 [11.8, 125.4]	4.46173e-06	0.89/.	0.0000	FOXM1
4	16083735	rs7692760	A/G	0.4015	0.2011	66/4891	35/9	1551/208	0.898	0.186	2.5 [1.7, 3.5]	4.48786e-06	0.98/.	0.2154	PROM1
4	16083940	rs7667878	G/A	0.4015	0.2011	66/4891	35/9	1551/208	0.898	0.186	2.5 [1.7, 3.5]	4.48786e-06	0.98/.	0.2154	PROM1
4	16084201	rs7674354	C/A	0.4015	0.2011	66/4891	35/9	1551/208	0.898	0.186	2.5 [1.7, 3.5]	4.48786e-06	0.98/.	0.2154
4	16084206	rs7674355	C/A	0.4015	0.2011	66/4891	35/9	1551/208	0.898	0.186	2.5 [1.7, 3.5]	4.48786e-06	0.98/.	0.2154
4	16084227	rs7656857	T/C	0.4015	0.2011	66/4891	35/9	1551/208	0.898	0.186	2.5 [1.7, 3.5]	4.48786e-06	1.00/1	0.2154
4	16084381	rs980608	C/G	0.4015	0.2011	66/4891	35/9	1551/208	0.898	0.186	2.5 [1.7, 3.5]	4.48786e-06	0.98/.	0.2154
2	45066531	rs2944667	G/A	0.6439	0.4729	66/4891	27/29	2450/1088	0.893	0.196	2.4 [1.7, 3.6]	4.5034e-06	0.99/.	0.4875
7	22043258	rs148665600	T/C	0.0455	0.0041	66/4891	6/0	40/0	2.714	0.450	15.1 [6.2, 36.5]	4.64227e-06	0.96/.	0.0040
2	45056031	rs62130956	G/C	0.6515	0.4735	66/4891	28/29	2460/1086	0.893	0.196	2.4 [1.7, 3.6]	4.67751e-06	0.99/.	0.4862
2	226193075	rs190628787	A/T	0.0303	0.0012	66/4891	4/0	12/0	3.611	0.584	37.0 [11.8, 116.2]	4.73e-06	0.86/.	0.0007
7	16505460	rs190801190	G/T	0.0227	0.0002	66/4891	3/0	2/0	4.697	0.920	109.6 [18.1, 665.7]	4.75311e-06	0.96/.	0.0000
2	35790773	rs749701364	T/C	0.0227	0.0003	66/4891	3/0	3/0	4.600	0.836	99.5 [19.3, 512.2]	4.89998e-06	0.87/.	0.0013
5	1143351	rs7379082	C/A	0.4773	0.2966	66/4891	33/15	2029/436	0.852	0.183	2.3 [1.6, 3.4]	5.05059e-06	0.93/.	0.3123
2	45055715	rs2922018	G/C	0.6515	0.4744	66/4891	28/29	2457/1092	0.888	0.196	2.4 [1.7, 3.6]	5.19187e-06	0.99/.	0.4862
3	27960574	rs571769796	C/T	0.0227	0.0001	66/4891	3/0	1/0	5.144	1.101	171.3 [19.8, 1482.7]	5.39175e-06	0.86/.	0.0000	LINC01967
7	7073258	rs73063098	T/C	0.0455	0.0040	66/4891	6/0	39/0	2.685	0.451	14.7 [6.1, 35.5]	5.46165e-06	0.87/.	0.0086
4	16088344	rs1607244	C/A	0.4394	0.2278	66/4891	36/11	1706/261	0.875	0.184	2.4 [1.7, 3.4]	5.59027e-06	0.98/.	0.2424
12	45965906	rs141265124	T/G	0.0379	0.0022	66/4891	5/0	22/0	3.080	0.514	21.7 [7.9, 59.6]	5.60028e-06	0.85/.	0.0033	SCAF11
1	159922132	rs181032142	T/C	0.0227	0.0004	66/4891	3/0	4/0	4.508	0.787	90.7 [19.4, 424.0]	5.63953e-06	0.98/.	0.0000	TAGLN2

## Sheet: Data S5
Supplementary Data 5. Top 60 results for the SAIGE GWAS for all cases and Spikevax+Comirnaty.
CHR	POS (GRCh38)	MarkerID	Alleles minor/major	MAF case	MAF control	N Case/Control	N case Het/hom	N ctrl Het/hom	BETA	SE	OR [95% CI)	P-value	Info R2/genotyped	MAF Non-covid Swedegene cases	Gene
12	45979466	rs536572545	T/G	0.0391	0.0004	64/4891	5/0	4/0	4.746	0.705	115.2 [28.9, 458.5]	9.33172e-09	0.83/.	0.0007	SCAF11
12	46008029	rs146289966	C/T	0.0391	0.0004	64/4891	5/0	4/0	4.746	0.705	115.2 [28.9, 458.5]	9.33172e-09	0.83/.	0.0007
12	45695008	rs142297026	A/G	0.0391	0.0005	64/4891	5/0	5/0	4.460	0.668	86.5 [23.3, 320.3]	2.70482e-08	0.81/.	0.0007
15	61320742	rs527582789	A/G	0.0234	0.0000	64/4891	3/0	0/0	6.457	1.754	637.0 [20.5, 19839.2]	7.24752e-07	0.98/.	0.0000
15	61508684	rs1292743191	C/G	0.0234	0.0000	64/4891	3/0	0/0	6.457	1.754	637.0 [20.5, 19839.2]	7.24752e-07	0.97/.	0.0000
15	61862911	15:61862911	A/ATT	0.0234	0.0000	64/4891	3/0	0/0	6.457	1.754	637.0 [20.5, 19839.2]	7.24752e-07	0.96/.	0.0000	VPS13C
15	61875673	rs1382690098	C/T	0.0234	0.0000	64/4891	3/0	0/0	6.457	1.754	637.0 [20.5, 19839.2]	7.24752e-07	0.99/.	0.0000	VPS13C
17	66303611	rs185182191	A/G	0.0781	0.0127	64/4891	10/0	124/0	2.135	0.355	8.5 [4.2, 16.9]	1.21347e-06	0.76/.	0.0132	PRKCA
2	26244581	rs150565988	G/C	0.0234	0.0002	64/4891	3/0	2/0	4.972	0.918	144.3 [23.9, 871.9]	1.97108e-06	0.83/.	0.0000	HADHA
2	26926192	rs150051806	T/C	0.0234	0.0002	64/4891	3/0	2/0	4.972	0.918	144.3 [23.9, 871.9]	1.97108e-06	0.77/.	0.0000	DPYSL5
2	27096447	rs141210618	T/G	0.0234	0.0002	64/4891	3/0	2/0	4.972	0.918	144.3 [23.9, 871.9]	1.97108e-06	0.88/.	0.0000	KHK
2	27250685	rs921267505	C/G	0.0234	0.0002	64/4891	3/0	2/0	4.972	0.918	144.3 [23.9, 871.9]	1.97108e-06	0.88/.	0.0000
10	1240862	rs557206196	T/C	0.0312	0.0008	64/4891	4/0	8/0	3.873	0.628	48.1 [14.0, 164.7]	2.15458e-06	0.89/.	0.0000	ADARB2
11	127421908	rs182670126	T/G	0.0391	0.0022	64/4891	5/0	22/0	3.220	0.507	25.0 [9.3, 67.6]	2.41326e-06	0.80/.	0.0013
1	201752045	rs1025455267	T/C	0.0234	0.0001	64/4891	3/0	1/0	5.411	1.100	223.8 [25.9, 1933.9]	2.41645e-06	0.75/.	0.0000	IPO9-AS1 | NAV1
2	35200167	rs777736304	T/C	0.0234	0.0001	64/4891	3/0	1/0	5.416	1.101	225.0 [26.0, 1948.5]	2.41832e-06	0.83/.	0.0000
2	35206286	rs777561737	C/A	0.0234	0.0001	64/4891	3/0	1/0	5.416	1.101	225.0 [26.0, 1948.5]	2.41832e-06	0.87/.	0.0000
4	39921494	rs762748452	A/G	0.0234	0.0001	64/4891	3/0	1/0	5.430	1.115	228.2 [25.7, 2028.7]	2.81344e-06	0.89/.	0.0000	PDS5A
15	62147724	rs750329094	A/C	0.0234	0.0001	64/4891	3/0	1/0	5.356	1.101	211.9 [24.5, 1832.4]	2.84626e-06	0.86/.	0.0000
2	45066228	rs2944668	T/A	0.6484	0.4717	64/4891	25/29	2450/1082	0.930	0.200	2.5 [1.7, 3.8]	2.87829e-06	0.99/.	0.4855
1	10175615	rs541756744	T/C	0.0234	0.0002	64/4891	3/0	2/0	4.856	0.920	128.5 [21.2, 780.6]	2.89185e-06	0.81/.	0.0000	UBE4B
1	10082352	rs527694940	G/T	0.0234	0.0001	64/4891	3/0	1/0	5.372	1.105	215.3 [24.7, 1878.8]	2.93529e-06	0.85/.	0.0000	UBE4B
2	45065938	rs2944670	C/A	0.6484	0.4719	64/4891	25/29	2448/1084	0.929	0.200	2.5 [1.7, 3.7]	2.96466e-06	0.99/.	0.4855
15	95935567	rs560516406	C/T	0.0312	0.0010	64/4891	4/0	10/0	3.750	0.602	42.5 [13.1, 138.4]	2.99923e-06	0.85/.	0.0013
2	45066531	rs2944667	G/A	0.6484	0.4729	64/4891	25/29	2450/1088	0.924	0.200	2.5 [1.7, 3.7]	3.31889e-06	0.99/.	0.4875
2	45056031	rs62130956	G/C	0.6562	0.4735	64/4891	26/29	2460/1086	0.925	0.201	2.5 [1.7, 3.7]	3.44567e-06	0.99/.	0.4862
2	217309696	rs140973436	T/C	0.0234	0.0001	64/4891	3/0	1/0	5.296	1.104	199.6 [22.9, 1738.1]	3.66248e-06	0.85/.	0.0007	DIRC3-AS1
7	22043258	rs148665600	T/C	0.0469	0.0041	64/4891	6/0	40/0	2.756	0.451	15.7 [6.5, 38.1]	3.69476e-06	0.96/.	0.0040
22	40359697	rs116603364	T/G	0.0234	0.0001	64/4891	3/0	1/0	5.393	1.117	219.9 [24.6, 1962.8]	3.71519e-06	0.96/.	0.0013	ADSL
22	40407580	rs115889788	T/C	0.0234	0.0001	64/4891	3/0	1/0	5.393	1.117	219.9 [24.6, 1962.8]	3.71519e-06	0.88/.	0.0013	SGSM3
22	40418026	rs6001908	A/G	0.0234	0.0001	64/4891	3/0	1/0	5.393	1.117	219.9 [24.6, 1962.8]	3.71519e-06	0.98/.	0.0020	MRTFA
12	46153388	rs570214295	A/G	0.0234	0.0003	64/4891	3/0	3/0	4.682	0.833	108.0 [21.1, 552.2]	3.73022e-06	0.88/.	0.0007
16	82042866	rs186734180	T/C	0.0234	0.0002	64/4891	3/0	2/0	4.778	0.924	118.9 [19.4, 727.0]	3.79793e-06	0.83/.	0.0007	HSD17B2
2	45055715	rs2922018	G/C	0.6562	0.4744	64/4891	26/29	2457/1092	0.920	0.200	2.5 [1.7, 3.7]	3.82567e-06	0.99/.	0.4862
2	226193075	rs190628787	A/T	0.0312	0.0012	64/4891	4/0	12/0	3.655	0.585	38.7 [12.3, 121.6]	3.98377e-06	0.86/.	0.0007
7	16505460	rs190801190	G/T	0.0234	0.0002	64/4891	3/0	2/0	4.732	0.921	113.6 [18.7, 690.0]	4.27205e-06	0.96/.	0.0000
7	7073258	rs73063098	T/C	0.0469	0.0040	64/4891	6/0	39/0	2.728	0.451	15.3 [6.3, 37.1]	4.33434e-06	0.87/.	0.0086
2	35790773	rs749701364	T/C	0.0234	0.0003	64/4891	3/0	3/0	4.639	0.836	103.4 [20.1, 531.9]	4.34925e-06	0.87/.	0.0013
19	54733752	rs585270	A/G	0.2500	0.1131	64/4891	32/0	966/70	1.057	0.210	2.9 [1.9, 4.3]	4.39218e-06	0.79/.	0.1133	KIR3DL3
7	51735980	rs12718538	A/T	0.4688	0.3101	64/4891	30/15	2139/447	0.882	0.189	2.4 [1.7, 3.5]	4.49377e-06	0.99/.	0.3096
7	51736447	rs12718539	C/T	0.4688	0.3101	64/4891	30/15	2139/447	0.882	0.189	2.4 [1.7, 3.5]	4.49377e-06	0.99/.	0.3096
12	23113930	rs61924109	C/T	0.0625	0.0095	64/4891	8/0	93/0	2.256	0.388	9.5 [4.5, 20.4]	4.53937e-06	0.97/.	0.0092	LINC02955
7	51738480	rs12718542	A/C	0.4688	0.3102	64/4891	30/15	2138/448	0.881	0.189	2.4 [1.7, 3.5]	4.58869e-06	0.99/.	0.3096
3	27960574	rs571769796	C/T	0.0234	0.0001	64/4891	3/0	1/0	5.194	1.101	180.2 [20.8, 1560.8]	4.66298e-06	0.86/.	0.0000	LINC01967
2	45065903	rs2944671	A/G	0.6406	0.4679	64/4891	26/28	2445/1066	0.904	0.199	2.5 [1.7, 3.6]	4.72799e-06	0.99/.	0.4809
12	45965906	rs141265124	T/G	0.0391	0.0022	64/4891	5/0	22/0	3.117	0.515	22.6 [8.2, 62.0]	4.75154e-06	0.85/.	0.0033	SCAF11
11	41303222	rs570375365	T/C	0.0781	0.0147	64/4891	8/1	142/1	1.922	0.340	6.8 [3.5, 13.3]	4.78053e-06	0.95/.	0.0171	LRRC4C
4	68880469	rs72636588	C/T	0.1172	0.0354	64/4891	15/0	340/3	1.546	0.292	4.7 [2.6, 8.3]	5.106e-06	0.81/.	0.0395
13	54137289	rs190003590	C/T	0.0391	0.0024	64/4891	5/0	23/0	3.041	0.504	20.9 [7.8, 56.2]	5.69239e-06	0.92/.	0.0020	LINC00458
23	93284475	rs112819498	A/G	0.1875	0.0515	64/4891	6/9	208/148	0.941	0.177	2.6 [1.8, 3.6]	5.82915e-06	0.98/.	0.0402
1	160268977	rs953577109	A/G	0.0234	0.0003	64/4891	3/0	3/0	4.567	0.842	96.2 [18.5, 501.4]	5.88187e-06	0.91/.	0.0013
1	159922132	rs181032142	T/C	0.0234	0.0004	64/4891	3/0	4/0	4.493	0.786	89.4 [19.1, 417.6]	5.90109e-06	0.98/.	0.0000	TAGLN2
7	9125205	rs760382137	G/T	0.0234	0.0003	64/4891	3/0	3/0	4.521	0.831	92.0 [18.0, 468.5]	6.07978e-06	0.95/.	0.0007
12	45795331	rs548055420	A/G	0.0391	0.0024	64/4891	5/0	23/0	3.060	0.512	21.3 [7.8, 58.2]	6.10276e-06	0.85/.	0.0033	ARID2
12	45814088	rs147643073	A/G	0.0391	0.0024	64/4891	5/0	23/0	3.060	0.512	21.3 [7.8, 58.2]	6.10276e-06	0.84/.	0.0033	ARID2
13	54050927	rs562335548	G/A	0.0234	0.0002	64/4891	3/0	2/0	4.606	0.925	100.1 [16.3, 613.1]	6.60266e-06	0.98/.	0.0000	LINC00458
13	54682491	rs536835074	G/C	0.0234	0.0002	64/4891	3/0	2/0	4.606	0.925	100.1 [16.3, 613.1]	6.60266e-06	0.70/.	0.0000
6	23811629	rs531170687	G/A	0.0312	0.0016	64/4891	4/0	16/0	3.523	0.573	33.9 [11.0, 104.1]	6.62707e-06	0.90/.	0.0007
20	18706935	rs752860206	A/G	0.0234	0.0003	64/4891	3/0	3/0	4.491	0.830	89.2 [17.5, 453.9]	6.65746e-06	0.90/.	0.0000	DTD1
9	1851860	rs535645709	T/C	0.0312	0.0011	64/4891	4/0	11/0	3.528	0.591	34.0 [10.7, 108.5]	6.92718e-06	0.81/.	0.0026

## Sheet: Data S6
Supplementary Data 6. Top 60 results for the SAIGE GWAS for cases: Pericarditis (including perimyocarditis) and all vaccines.
CHR	POS (GRCh38)	MarkerID	Alleles minor/major	MAF case	MAF control	N Case/Control	N case Het/hom	N ctrl Het/hom	BETA	SE	OR [95% CI)	P-value	Info R2/genotyped	MAF Non-covid Swedegene cases	Gene
12	45979466	rs536572545	T/G	0.0645	0.0004	31/4891	4/0	4/0	5.305	0.754	201.4 [45.9, 883.1]	1.91428e-08	0.83/.	0.0007	SCAF11
12	46008029	rs146289966	C/T	0.0645	0.0004	31/4891	4/0	4/0	5.305	0.754	201.4 [45.9, 883.1]	1.91428e-08	0.83/.	0.0007
12	45695008	rs142297026	A/G	0.0645	0.0005	31/4891	4/0	5/0	5.064	0.717	158.2 [38.8, 645.3]	3.96774e-08	0.81/.	0.0007
8	99744826	rs193269690	T/G	0.0484	0.0003	31/4891	3/0	3/0	5.275	0.844	195.4 [37.4, 1020.7]	6.59531e-07	0.91/.	0.0000	VPS13B
21	38228532	rs145639352	A/G	0.0645	0.0017	31/4891	4/0	17/0	3.989	0.578	54.0 [17.4, 167.5]	1.11333e-06	0.95/.	0.0007
4	89051292	rs545703446	T/A	0.0645	0.0018	31/4891	4/0	18/0	3.985	0.576	53.8 [17.4, 166.3]	1.12478e-06	0.78/.	0.0020	FAM13A
4	170976040	4:170976040	T/TA	0.1613	0.0285	31/4891	10/0	273/3	2.146	0.364	8.6 [4.2, 17.5]	1.60079e-06	0.99/.	0.0263
4	170979027	rs114127198	C/T	0.1613	0.0285	31/4891	10/0	273/3	2.146	0.364	8.6 [4.2, 17.5]	1.60079e-06	0.99/.	0.0263
4	170983811	rs114956375	T/C	0.1613	0.0285	31/4891	10/0	273/3	2.146	0.364	8.6 [4.2, 17.5]	1.60079e-06	0.99/.	0.0270
4	170994320	4:170994320	T/TTA	0.1613	0.0285	31/4891	10/0	273/3	2.146	0.364	8.6 [4.2, 17.5]	1.60079e-06	0.99/.	0.0270
4	171012958	rs116262263	T/C	0.1613	0.0285	31/4891	10/0	273/3	2.146	0.364	8.6 [4.2, 17.5]	1.60079e-06	0.99/.	0.0270
4	170940554	rs138665138	A/C	0.1613	0.0287	31/4891	10/0	275/3	2.139	0.364	8.5 [4.2, 17.3]	1.71778e-06	0.99/.	0.0257
4	170941024	rs114701108	C/A	0.1613	0.0287	31/4891	10/0	275/3	2.139	0.364	8.5 [4.2, 17.3]	1.71778e-06	0.99/.	0.0257
4	171261015	rs146935690	G/T	0.1452	0.0225	31/4891	9/0	216/2	2.235	0.380	9.3 [4.4, 19.7]	2.20121e-06	0.92/.	0.0185
2	11975448	rs72777606	A/G	0.2742	0.0771	31/4891	13/2	702/26	1.617	0.296	5.0 [2.8, 9.0]	2.23925e-06	1.00/.	0.0744
21	38321071	21:38321071	A/AC	0.1613	0.0231	31/4891	8/1	220/3	2.105	0.359	8.2 [4.1, 16.6]	2.42903e-06	0.94/.	0.0310
21	38321835	rs80080163	T/G	0.1613	0.0231	31/4891	8/1	220/3	2.105	0.359	8.2 [4.1, 16.6]	2.42903e-06	0.94/.	0.0316
21	38322940	rs11911034	C/T	0.1613	0.0231	31/4891	8/1	220/3	2.105	0.359	8.2 [4.1, 16.6]	2.42903e-06	0.94/.	0.0310
21	38323992	rs78984239	G/C	0.1613	0.0232	31/4891	8/1	221/3	2.103	0.359	8.2 [4.1, 16.6]	2.47514e-06	0.94/.	0.0310	LINC01423
21	38325592	rs78002086	C/T	0.1613	0.0232	31/4891	8/1	221/3	2.103	0.359	8.2 [4.1, 16.6]	2.47514e-06	0.94/.	0.0310	LINC01423
21	38326579	rs61665792	A/G	0.1613	0.0232	31/4891	8/1	221/3	2.103	0.359	8.2 [4.1, 16.6]	2.47659e-06	0.94/.	0.0303	LINC01423
15	67628836	rs8025889	A/G	0.8226	0.4946	31/4891	9/21	2486/1176	1.482	0.328	4.4 [2.3, 8.4]	2.93947e-06	0.93/.	0.5000	MAP2K5 | HNRNPA1P5
4	171030770	rs150967402	A/C	0.1452	0.0239	31/4891	9/0	228/3	2.173	0.372	8.8 [4.2, 18.2]	2.94252e-06	0.99/.	0.0211
4	171010026	4:171010026	CT/C	0.1452	0.0239	31/4891	9/0	228/3	2.172	0.372	8.8 [4.2, 18.2]	2.96946e-06	0.99/.	0.0211
4	171085276	rs964518782	A/T	0.1452	0.0242	31/4891	9/0	231/3	2.164	0.372	8.7 [4.2, 18.0]	3.19629e-06	0.99/.	0.0211
12	45965906	rs141265124	T/G	0.0645	0.0022	31/4891	4/0	22/0	3.694	0.570	40.2 [13.2, 122.9]	3.7061e-06	0.85/.	0.0033	SCAF11
23	93284475	rs112819498	A/G	0.2742	0.0515	31/4891	5/6	208/148	1.219	0.218	3.4 [2.2, 5.2]	3.87279e-06	0.98/.	0.0402
4	171261649	rs149226798	A/C	0.1452	0.0242	31/4891	9/0	233/2	2.165	0.380	8.7 [4.1, 18.4]	3.94555e-06	0.89/.	0.0191
11	128032467	rs142706450	G/A	0.0484	0.0007	31/4891	3/0	7/0	4.548	0.710	94.4 [23.5, 379.8]	3.96246e-06	0.89/.	0.0026
8	139749633	rs186405841	A/G	0.0484	0.0007	31/4891	3/0	7/0	4.546	0.709	94.2 [23.5, 378.4]	3.97295e-06	0.75/.	0.0007	TRAPPC9
11	36986944	rs117076454	T/G	0.1129	0.0118	31/4891	3/2	115/0	2.430	0.408	11.4 [5.1, 25.3]	4.001e-06	0.79/.	0.0204
4	71485329	rs1018260568	GT/G	0.0484	0.0007	31/4891	3/0	7/0	4.538	0.708	93.5 [23.3, 374.5]	4.03503e-06	0.77/.	0.0020	SLC4A4
15	93991602	15:93991602	A/AC	0.2097	0.0428	31/4891	9/2	407/6	1.846	0.337	6.3 [3.3, 12.3]	4.20581e-06	0.98/.	0.0402	LINC01581
2	7462278	rs72771837	G/T	0.1935	0.0426	31/4891	12/0	393/12	1.789	0.321	6.0 [3.2, 11.2]	4.25436e-06	0.76/.	0.0369
7	85621875	rs113500780	A/G	0.1613	0.0317	31/4891	10/0	306/2	2.061	0.373	7.9 [3.8, 16.3]	4.36347e-06	0.91/.	0.0283
12	45795331	rs548055420	A/G	0.0645	0.0024	31/4891	4/0	23/0	3.647	0.568	38.3 [12.6, 116.7]	4.42192e-06	0.85/.	0.0033	ARID2
12	45814088	rs147643073	A/G	0.0645	0.0024	31/4891	4/0	23/0	3.647	0.568	38.3 [12.6, 116.7]	4.42192e-06	0.84/.	0.0033	ARID2
23	93265222	rs7063560	A/G	0.4194	0.1205	31/4891	6/10	451/364	1.033	0.202	2.8 [1.9, 4.2]	4.6388e-06	0.99/.	0.1107
23	93266109	rs7876947	T/C	0.4194	0.1207	31/4891	6/10	451/365	1.031	0.202	2.8 [1.9, 4.2]	4.73991e-06	1.00/1	0.1107
8	131640333	8:131640333	GA/G	0.0645	0.0020	31/4891	4/0	20/0	3.643	0.576	38.2 [12.3, 118.2]	4.79079e-06	0.91/.	0.0013
3	165607882	rs16849272	G/T	0.0806	0.0048	31/4891	5/0	47/0	3.127	0.508	22.8 [8.4, 61.8]	4.88153e-06	1.00/.	0.0092	LINC01322
3	165676032	rs186424934	C/T	0.0806	0.0048	31/4891	5/0	47/0	3.127	0.508	22.8 [8.4, 61.8]	4.88153e-06	0.99/.	0.0092	LINC01322
23	93267678	rs7060886	C/T	0.4194	0.1212	31/4891	6/10	452/367	1.028	0.202	2.8 [1.9, 4.2]	4.98162e-06	0.99/.	0.1107
23	93266870	rs2049099	T/C	0.4194	0.1211	31/4891	6/10	451/367	1.028	0.202	2.8 [1.9, 4.2]	4.98446e-06	0.99/.	0.1098
23	93259938	23:93259938	T/TA	0.4194	0.1216	31/4891	6/10	455/367	1.028	0.202	2.8 [1.9, 4.2]	5.04648e-06	0.99/.	0.1131
8	23374577	rs529223675	A/G	0.0968	0.0071	31/4891	4/1	67/1	2.577	0.441	13.2 [5.5, 31.2]	5.17271e-06	0.98/.	0.0105	LOXL2
12	45871958	rs150021835	A/T	0.0645	0.0025	31/4891	4/0	24/0	3.601	0.566	36.6 [12.1, 110.9]	5.2455e-06	0.86/.	0.0033	ARID2
3	132788385	rs143929429	T/G	0.0968	0.0094	31/4891	6/0	92/0	2.741	0.458	15.5 [6.3, 38.1]	5.24555e-06	0.84/.	0.0072	NPHP3-AS1
23	93262525	rs1402077	T/C	0.4194	0.1220	31/4891	6/10	455/369	1.025	0.202	2.8 [1.9, 4.1]	5.30502e-06	0.99/.	0.1139
23	93262725	rs1402079	G/T	0.4194	0.1220	31/4891	6/10	455/369	1.025	0.202	2.8 [1.9, 4.1]	5.30502e-06	0.99/.	0.1139
23	93263564	rs57567202	C/T	0.4194	0.1220	31/4891	6/10	455/369	1.025	0.202	2.8 [1.9, 4.1]	5.30502e-06	0.99/.	0.1131
23	93262662	rs1402078	G/A	0.4194	0.1221	31/4891	6/10	456/369	1.025	0.202	2.8 [1.9, 4.1]	5.33962e-06	1.00/1	0.1139
15	101112760	rs118101632	A/G	0.1613	0.0301	31/4891	6/2	286/4	1.953	0.349	7.1 [3.6, 14.0]	5.43803e-06	0.76/.	0.0369
23	137769524	rs374609938	A/G	0.0645	0.0001	31/4891	0/2	1/0	3.406	0.899	30.1 [5.2, 175.5]	5.49381e-06	0.97/.	0.0000
23	137932172	rs545759908	T/C	0.0645	0.0001	31/4891	0/2	1/0	3.406	0.899	30.1 [5.2, 175.5]	5.49381e-06	0.87/.	0.0000
23	137991688	rs1395776586	G/C	0.0645	0.0001	31/4891	0/2	1/0	3.406	0.899	30.1 [5.2, 175.5]	5.49381e-06	1.00/.	0.0000
23	138332848	23:138332848	A/G	0.0645	0.0001	31/4891	0/2	1/0	3.406	0.899	30.1 [5.2, 175.5]	5.49381e-06	1.00/.	0.0000
23	137575050	rs899449324	A/G	0.0645	0.0002	31/4891	0/2	2/0	3.379	0.854	29.3 [5.5, 156.4]	5.65342e-06	0.80/.	0.0000
23	137704220	rs761899273	T/G	0.0645	0.0002	31/4891	0/2	2/0	3.379	0.854	29.3 [5.5, 156.4]	5.65342e-06	0.84/.	0.0000
3	132804568	rs114652692	G/A	0.0968	0.0095	31/4891	6/0	93/0	2.726	0.458	15.3 [6.2, 37.5]	5.71392e-06	0.84/.	0.0066	NPHP3-AS1

## Sheet: Data S7
Supplementary Data 7. Top 60 results for the SAIGE GWAS for cases: Pericarditis (including perimyocarditis) and Spikevax+Comirnaty.
CHR	POS (GRCh38)	MarkerID	Alleles minor/major	MAF case	MAF control	N Case/Control	N case Het/hom	N ctrl Het/hom	BETA	SE	OR [95% CI)	P-value	Info R2/genotyped	MAF Non-covid Swedegene cases	Gene
12	45979466	rs536572545	T/G	0.0667	0.0004	30/4891	4/0	4/0	5.364	0.754	213.5 [48.7, 935.7]	1.47062e-08	0.83/.	0.0007	SCAF11
12	46008029	rs146289966	C/T	0.0667	0.0004	30/4891	4/0	4/0	5.364	0.754	213.5 [48.7, 935.7]	1.47062e-08	0.83/.	0.0007
12	45695008	rs142297026	A/G	0.0667	0.0005	30/4891	4/0	5/0	5.129	0.717	168.8 [41.4, 688.2]	2.98522e-08	0.81/.	0.0007
15	67628836	rs8025889	A/G	0.8500	0.4946	30/4891	9/21	2486/1176	1.673	0.353	5.3 [2.7, 10.6]	6.41872e-07	0.93/.	0.5000	MAP2K5 | HNRNPA1P5
4	89051292	rs545703446	T/A	0.0667	0.0018	30/4891	4/0	18/0	4.022	0.577	55.8 [18.0, 173.1]	9.80163e-07	0.78/.	0.0020	FAM13A
4	170976040	4:170976040	T/TA	0.1667	0.0285	30/4891	10/0	273/3	2.192	0.366	9.0 [4.4, 18.4]	1.16644e-06	0.99/.	0.0263
4	170979027	rs114127198	C/T	0.1667	0.0285	30/4891	10/0	273/3	2.192	0.366	9.0 [4.4, 18.4]	1.16644e-06	0.99/.	0.0263
4	170983811	rs114956375	T/C	0.1667	0.0285	30/4891	10/0	273/3	2.192	0.366	9.0 [4.4, 18.4]	1.16644e-06	0.99/.	0.0270
4	170994320	4:170994320	T/TTA	0.1667	0.0285	30/4891	10/0	273/3	2.192	0.366	9.0 [4.4, 18.4]	1.16644e-06	0.99/.	0.0270
4	171012958	rs116262263	T/C	0.1667	0.0285	30/4891	10/0	273/3	2.192	0.366	9.0 [4.4, 18.4]	1.16644e-06	0.99/.	0.0270
4	170940554	rs138665138	A/C	0.1667	0.0287	30/4891	10/0	275/3	2.185	0.367	8.9 [4.3, 18.2]	1.24877e-06	0.99/.	0.0257
4	170941024	rs114701108	C/A	0.1667	0.0287	30/4891	10/0	275/3	2.185	0.367	8.9 [4.3, 18.2]	1.24877e-06	0.99/.	0.0257
4	171261015	rs146935690	G/T	0.1500	0.0225	30/4891	9/0	216/2	2.280	0.382	9.8 [4.6, 20.7]	1.64612e-06	0.92/.	0.0185
4	171030770	rs150967402	A/C	0.1500	0.0239	30/4891	9/0	228/3	2.215	0.374	9.2 [4.4, 19.1]	2.2376e-06	0.99/.	0.0211
4	171010026	4:171010026	CT/C	0.1500	0.0239	30/4891	9/0	228/3	2.214	0.374	9.2 [4.4, 19.1]	2.25417e-06	0.99/.	0.0211
4	171085276	rs964518782	A/T	0.1500	0.0242	30/4891	9/0	231/3	2.205	0.374	9.1 [4.4, 18.9]	2.42958e-06	0.99/.	0.0211
23	93284475	rs112819498	A/G	0.2833	0.0515	30/4891	5/6	208/148	1.248	0.219	3.5 [2.3, 5.4]	2.77665e-06	0.98/.	0.0402
15	93991602	15:93991602	A/AC	0.2167	0.0428	30/4891	9/2	407/6	1.895	0.339	6.7 [3.4, 12.9]	2.86579e-06	0.98/.	0.0402	LINC01581
23	93265222	rs7063560	A/G	0.4333	0.1205	30/4891	6/10	451/364	1.068	0.205	2.9 [1.9, 4.3]	2.91923e-06	0.99/.	0.1107
4	171261649	rs149226798	A/C	0.1500	0.0242	30/4891	9/0	233/2	2.211	0.383	9.1 [4.3, 19.3]	2.93036e-06	0.89/.	0.0191
23	93266109	rs7876947	T/C	0.4333	0.1207	30/4891	6/10	451/365	1.067	0.205	2.9 [1.9, 4.3]	2.98234e-06	1.00/1	0.1107
12	45965906	rs141265124	T/G	0.0667	0.0022	30/4891	4/0	22/0	3.746	0.571	42.3 [13.8, 129.5]	3.0154e-06	0.85/.	0.0033	SCAF11
23	93267678	rs7060886	C/T	0.4333	0.1212	30/4891	6/10	452/367	1.064	0.205	2.9 [1.9, 4.3]	3.13453e-06	0.99/.	0.1107
23	93266870	rs2049099	T/C	0.4333	0.1211	30/4891	6/10	451/367	1.063	0.205	2.9 [1.9, 4.3]	3.13661e-06	0.99/.	0.1098
23	93259938	23:93259938	T/TA	0.4333	0.1216	30/4891	6/10	455/367	1.063	0.205	2.9 [1.9, 4.3]	3.17622e-06	0.99/.	0.1131
11	36986944	rs117076454	T/G	0.1167	0.0118	30/4891	3/2	115/0	2.469	0.410	11.8 [5.3, 26.4]	3.18132e-06	0.79/.	0.0204
23	93262525	rs1402077	T/C	0.4333	0.1220	30/4891	6/10	455/369	1.060	0.205	2.9 [1.9, 4.3]	3.33937e-06	0.99/.	0.1139
23	93262725	rs1402079	G/T	0.4333	0.1220	30/4891	6/10	455/369	1.060	0.205	2.9 [1.9, 4.3]	3.33937e-06	0.99/.	0.1139
23	93263564	rs57567202	C/T	0.4333	0.1220	30/4891	6/10	455/369	1.060	0.205	2.9 [1.9, 4.3]	3.33937e-06	0.99/.	0.1131
23	93262662	rs1402078	G/A	0.4333	0.1221	30/4891	6/10	456/369	1.060	0.205	2.9 [1.9, 4.3]	3.36023e-06	1.00/1	0.1139
8	139749633	rs186405841	A/G	0.0500	0.0007	30/4891	3/0	7/0	4.585	0.710	98.0 [24.4, 394.4]	3.54551e-06	0.75/.	0.0007	TRAPPC9
12	45795331	rs548055420	A/G	0.0667	0.0024	30/4891	4/0	23/0	3.699	0.568	40.4 [13.3, 123.1]	3.58255e-06	0.85/.	0.0033	ARID2
12	45814088	rs147643073	A/G	0.0667	0.0024	30/4891	4/0	23/0	3.699	0.568	40.4 [13.3, 123.1]	3.58255e-06	0.84/.	0.0033	ARID2
4	71485329	rs1018260568	GT/G	0.0500	0.0007	30/4891	3/0	7/0	4.579	0.709	97.4 [24.3, 391.0]	3.5838e-06	0.77/.	0.0020	SLC4A4
11	128032467	rs142706450	G/A	0.0500	0.0007	30/4891	3/0	7/0	4.567	0.711	96.2 [23.9, 387.8]	3.77144e-06	0.89/.	0.0026
15	101112760	rs118101632	A/G	0.1667	0.0301	30/4891	6/2	286/4	2.000	0.350	7.4 [3.7, 14.7]	3.86971e-06	0.76/.	0.0369
8	131640333	8:131640333	GA/G	0.0667	0.0020	30/4891	4/0	20/0	3.684	0.577	39.8 [12.8, 123.3]	4.06967e-06	0.91/.	0.0013
3	132788385	rs143929429	T/G	0.1000	0.0094	30/4891	6/0	92/0	2.788	0.460	16.2 [6.6, 40.0]	4.19073e-06	0.84/.	0.0072	NPHP3-AS1
12	45871958	rs150021835	A/T	0.0667	0.0025	30/4891	4/0	24/0	3.654	0.566	38.6 [12.7, 117.1]	4.24308e-06	0.86/.	0.0033	ARID2
3	165607882	rs16849272	G/T	0.0833	0.0048	30/4891	5/0	47/0	3.156	0.510	23.5 [8.6, 63.8]	4.36775e-06	1.00/.	0.0092	LINC01322
3	165676032	rs186424934	C/T	0.0833	0.0048	30/4891	5/0	47/0	3.156	0.510	23.5 [8.6, 63.8]	4.36775e-06	0.99/.	0.0092	LINC01322
8	23374577	rs529223675	A/G	0.1000	0.0071	30/4891	4/1	67/1	2.608	0.444	13.6 [5.7, 32.4]	4.37311e-06	0.98/.	0.0105	LOXL2
3	132804568	rs114652692	G/A	0.1000	0.0095	30/4891	6/0	93/0	2.772	0.460	16.0 [6.5, 39.4]	4.56156e-06	0.84/.	0.0066	NPHP3-AS1
23	137769524	rs374609938	A/G	0.0667	0.0001	30/4891	0/2	1/0	3.418	0.900	30.5 [5.2, 177.9]	5.24465e-06	0.97/.	0.0000
23	137932172	rs545759908	T/C	0.0667	0.0001	30/4891	0/2	1/0	3.418	0.900	30.5 [5.2, 177.9]	5.24465e-06	0.87/.	0.0000
23	137991688	rs1395776586	G/C	0.0667	0.0001	30/4891	0/2	1/0	3.418	0.900	30.5 [5.2, 177.9]	5.24465e-06	1.00/.	0.0000
23	138332848	23:138332848	A/G	0.0667	0.0001	30/4891	0/2	1/0	3.418	0.900	30.5 [5.2, 177.9]	5.24465e-06	1.00/.	0.0000
4	88817919	rs539722200	T/C	0.0500	0.0008	30/4891	3/0	8/0	4.438	0.695	84.6 [21.7, 330.6]	5.31546e-06	0.87/.	0.0013	FAM13A
10	107079139	rs570779728	C/T	0.0667	0.0025	30/4891	4/0	24/0	3.595	0.566	36.4 [12.0, 110.4]	5.34409e-06	0.80/.	0.0026	SORCS1
23	137575050	rs899449324	A/G	0.0667	0.0002	30/4891	0/2	2/0	3.392	0.856	29.7 [5.6, 159.1]	5.38201e-06	0.80/.	0.0000
23	137704220	rs761899273	T/G	0.0667	0.0002	30/4891	0/2	2/0	3.392	0.856	29.7 [5.6, 159.1]	5.38201e-06	0.84/.	0.0000
3	1224081	rs756792199	G/A	0.0500	0.0007	30/4891	3/0	7/0	4.436	0.712	84.4 [20.9, 340.9]	5.74538e-06	0.77/.	0.0013	CNTN6
2	11975448	rs72777606	A/G	0.2667	0.0771	30/4891	12/2	702/26	1.582	0.303	4.9 [2.7, 8.8]	5.81795e-06	1.00/.	0.0744
23	138842353	23:138842353	C/T	0.0667	0.0003	30/4891	0/2	3/0	3.345	0.804	28.4 [5.9, 137.0]	6.0059e-06	0.99/.	0.0000
14	104292833	rs112819612	G/C	0.1833	0.0405	30/4891	9/1	384/6	1.878	0.345	6.5 [3.3, 12.9]	6.01249e-06	0.89/.	0.0369
3	51431981	rs548326681	C/A	0.0833	0.0057	30/4891	5/0	56/0	3.046	0.497	21.0 [7.9, 55.7]	6.21073e-06	0.91/.	0.0040	DCAF1
23	93282724	rs61348001	G/C	0.4667	0.1538	30/4891	6/11	578/463	1.009	0.206	2.7 [1.8, 4.1]	6.41029e-06	0.99/.	0.1344
5	173305202	rs55893646	C/A	0.2167	0.0524	30/4891	11/1	487/13	1.718	0.324	5.6 [3.0, 10.5]	6.80562e-06	0.97/.	0.0494
3	12813747	rs149476876	T/C	0.0500	0.0009	30/4891	3/0	9/0	4.336	0.682	76.4 [20.1, 290.6]	6.96261e-06	0.85/.	0.0020	CAND2
23	93275456	rs5983454	T/G	0.4667	0.1550	30/4891	6/11	578/469	1.002	0.206	2.7 [1.8, 4.1]	7.14667e-06	0.95/.	0.1393

## Sheet: Data S8
Supplementary Data 8. Top 60 results for the SAIGE GWAS for cases: Myocarditis (including perimyocarditis) and Spikevax.
CHR	POS (GRCh38)	MarkerID	Alleles minor/major	MAF case	MAF control	N Case/Control	N case Het/hom	N ctrl Het/hom	BETA	SE	OR [95% CI)	P-value	Info R2/genotyped	MAF Non-covid Swedegene cases	Gene
11	41303222	rs570375365	T/C	0.2105	0.0147	19/4891	6/1	142/1	3.067	0.441	21.5 [9.0, 51.0]	3.37144e-08	0.95/.	0.0171	LRRC4C
11	41278635	rs116963834	A/G	0.2368	0.0249	19/4891	7/1	242/1	2.842	0.436	17.1 [7.3, 40.3]	8.35546e-08	0.94/.	0.0257	LRRC4C
11	31803375	rs3026370	T/G	0.1316	0.0072	19/4891	5/0	70/0	3.681	0.532	39.7 [14.0, 112.6]	4.62851e-07	0.93/.	0.0072	PAX6
11	31813027	rs113621974	C/G	0.1316	0.0072	19/4891	5/0	70/0	3.681	0.532	39.7 [14.0, 112.6]	4.62851e-07	0.93/.	0.0072
11	41247607	rs116960203	A/T	0.2105	0.0246	19/4891	6/1	239/1	2.668	0.441	14.4 [6.1, 34.2]	8.75265e-07	0.94/.	0.0244	LRRC4C
18	23063644	rs117148236	T/C	0.1316	0.0067	19/4891	5/0	66/0	3.497	0.532	33.0 [11.6, 93.6]	1.12792e-06	0.96/.	0.0092
17	66303611	rs185182191	A/G	0.1579	0.0127	19/4891	6/0	124/0	3.102	0.499	22.2 [8.4, 59.1]	1.39639e-06	0.76/.	0.0132	PRKCA
7	41308186	7:41308186	A/AC	0.0789	0.0006	19/4891	3/0	6/0	4.988	0.766	146.6 [32.6, 658.6]	1.42762e-06	0.86/.	0.0000
11	30233722	rs34365964	A/G	0.1053	0.0045	19/4891	4/0	44/0	3.946	0.580	51.7 [16.6, 161.2]	1.61095e-06	0.98/.	0.0033	FSHB | ARL14EP-DT
11	30266686	rs144276418	A/G	0.1053	0.0045	19/4891	4/0	44/0	3.946	0.580	51.7 [16.6, 161.2]	1.61095e-06	0.98/.	0.0033	ARL14EP-DT
11	30307865	rs564473865	T/C	0.1053	0.0045	19/4891	4/0	44/0	3.946	0.580	51.7 [16.6, 161.2]	1.61095e-06	0.99/.	0.0033	ARL14EP-DT
11	31446909	rs191467544	G/A	0.1053	0.0048	19/4891	4/0	47/0	3.920	0.576	50.4 [16.3, 155.9]	1.74871e-06	0.96/.	0.0040	IMMP1L
11	31489750	11:31489750	CT/C	0.1053	0.0048	19/4891	4/0	47/0	3.920	0.576	50.4 [16.3, 155.9]	1.74871e-06	0.96/.	0.0040	IMMP1L
11	31519957	rs149823111	G/A	0.1053	0.0048	19/4891	4/0	47/0	3.920	0.576	50.4 [16.3, 155.9]	1.74871e-06	0.96/.	0.0040	ELP4
11	31615921	rs185567171	T/C	0.1053	0.0048	19/4891	4/0	47/0	3.920	0.576	50.4 [16.3, 155.9]	1.74871e-06	0.96/.	0.0040	ELP4
3	172850907	rs560015296	T/C	0.0789	0.0007	19/4891	3/0	7/0	4.874	0.736	130.8 [30.9, 553.7]	1.77912e-06	0.71/.	0.0007
11	30472338	rs10835671	A/G	0.1053	0.0047	19/4891	4/0	46/0	3.915	0.578	50.2 [16.1, 155.8]	1.80826e-06	0.99/.	0.0033	MPPED2
11	30473330	rs77165354	A/T	0.1053	0.0047	19/4891	4/0	46/0	3.915	0.578	50.2 [16.1, 155.8]	1.80826e-06	0.99/.	0.0033	MPPED2
11	30477250	rs189021804	A/C	0.1053	0.0047	19/4891	4/0	46/0	3.915	0.578	50.2 [16.1, 155.8]	1.80826e-06	0.99/.	0.0033	MPPED2
11	30538859	rs142946239	T/A	0.1053	0.0047	19/4891	4/0	46/0	3.915	0.578	50.2 [16.1, 155.8]	1.80826e-06	0.99/.	0.0033	MPPED2
11	31800266	rs187998572	T/C	0.1053	0.0049	19/4891	4/0	48/0	3.907	0.576	49.7 [16.1, 153.8]	1.83585e-06	0.96/.	0.0040	PAX6
11	30762664	rs192770834	T/C	0.1053	0.0049	19/4891	4/0	48/0	3.891	0.576	48.9 [15.8, 151.4]	1.97334e-06	0.97/.	0.0053
11	30763049	rs148259031	G/C	0.1053	0.0049	19/4891	4/0	48/0	3.891	0.576	48.9 [15.8, 151.4]	1.97334e-06	0.97/.	0.0053
11	30736129	rs149791136	T/C	0.1053	0.0050	19/4891	4/0	49/0	3.878	0.576	48.3 [15.6, 149.4]	2.0682e-06	0.96/.	0.0059
11	31458008	rs182545268	G/C	0.1053	0.0050	19/4891	4/0	49/0	3.870	0.575	47.9 [15.5, 148.1]	2.12347e-06	0.90/.	0.0040	IMMP1L
6	91192445	rs577768192	T/C	0.0789	0.0006	19/4891	3/0	6/0	4.852	0.768	128.0 [28.4, 577.3]	2.22629e-06	0.88/.	0.0013
3	113361501	rs190551440	G/T	0.1053	0.0026	19/4891	2/1	25/0	3.689	0.596	40.0 [12.4, 128.7]	2.24517e-06	0.86/.	0.0040	CFAP44
3	113432873	rs147499241	T/C	0.1053	0.0026	19/4891	2/1	25/0	3.689	0.596	40.0 [12.4, 128.7]	2.24517e-06	0.84/.	0.0033	CFAP44 | CFAP44-AS1
3	113444098	rs192968591	G/T	0.1053	0.0026	19/4891	2/1	25/0	3.689	0.596	40.0 [12.4, 128.7]	2.24517e-06	0.84/.	0.0033	SPICE1
11	30175504	rs182105454	A/G	0.1053	0.0049	19/4891	4/0	48/0	3.848	0.577	46.9 [15.1, 145.2]	2.34759e-06	0.96/.	0.0046	ARL14EP-DT
11	30677246	rs181848374	A/C	0.1053	0.0051	19/4891	4/0	50/0	3.833	0.576	46.2 [14.9, 142.8]	2.4955e-06	0.98/.	0.0053
11	30718350	11:30718350	C/CT	0.1053	0.0051	19/4891	4/0	50/0	3.833	0.576	46.2 [14.9, 142.8]	2.4955e-06	0.99/.	0.0053
11	30658321	rs188843789	C/A	0.1053	0.0052	19/4891	4/0	51/0	3.825	0.575	45.8 [14.8, 141.5]	2.57074e-06	0.98/.	0.0053
11	30914349	rs137943526	A/G	0.1053	0.0052	19/4891	4/0	51/0	3.809	0.574	45.1 [14.6, 139.0]	2.71205e-06	0.91/.	0.0040	DCDC1
11	30993504	rs138644979	T/C	0.1053	0.0052	19/4891	4/0	51/0	3.809	0.574	45.1 [14.6, 139.0]	2.71205e-06	0.91/.	0.0040	DCDC1
19	3374686	rs12982223	A/G	0.2105	0.0293	19/4891	6/1	275/6	2.390	0.405	10.9 [4.9, 24.1]	2.81325e-06	0.88/.	0.0336	NFIC
11	30998538	rs554653802	A/C	0.1053	0.0053	19/4891	4/0	52/0	3.798	0.574	44.6 [14.5, 137.5]	2.82143e-06	0.91/.	0.0040	DCDC1
11	30666561	rs79552181	C/T	0.1053	0.0053	19/4891	4/0	52/0	3.791	0.574	44.3 [14.4, 136.5]	2.92694e-06	0.94/.	0.0066
11	30724591	rs77735100	G/A	0.1053	0.0053	19/4891	4/0	52/0	3.791	0.574	44.3 [14.4, 136.5]	2.92694e-06	0.94/.	0.0066
2	226193075	rs190628787	A/T	0.0789	0.0012	19/4891	3/0	12/0	4.649	0.686	104.5 [27.3, 400.9]	2.94158e-06	0.86/.	0.0007
6	91291671	rs527311901	C/T	0.0789	0.0007	19/4891	3/0	7/0	4.713	0.746	111.4 [25.8, 480.4]	3.12679e-06	0.88/.	0.0013
18	30855324	rs8093812	T/C	0.2632	0.0429	19/4891	8/1	394/13	2.150	0.373	8.6 [4.1, 17.8]	3.32797e-06	0.97/.	0.0488
18	30798234	rs74549982	C/T	0.2632	0.0430	19/4891	8/1	395/13	2.148	0.373	8.6 [4.1, 17.8]	3.40958e-06	0.98/.	0.0488
18	30831822	rs78149054	G/A	0.2632	0.0430	19/4891	8/1	395/13	2.148	0.373	8.6 [4.1, 17.8]	3.40958e-06	0.98/.	0.0488
11	30340525	rs79937363	A/G	0.1053	0.0061	19/4891	4/0	60/0	3.740	0.572	42.1 [13.7, 129.1]	3.55852e-06	0.93/.	0.0072
21	45231588	rs149955463	A/T	0.1053	0.0043	19/4891	4/0	42/0	3.724	0.577	41.4 [13.4, 128.5]	3.83834e-06	0.94/.	0.0046
11	3087305	rs117001564	T/C	0.1316	0.0082	19/4891	5/0	80/0	3.225	0.526	25.2 [9.0, 70.5]	3.98502e-06	0.87/.	0.0072	OSBPL5
18	30795029	rs9959280	A/T	0.2632	0.0441	19/4891	8/1	405/13	2.134	0.375	8.4 [4.1, 17.6]	4.01133e-06	0.98/.	0.0501
3	107846830	rs1412002153	C/A	0.0789	0.0007	19/4891	1/1	7/0	4.926	0.956	137.9 [21.2, 897.8]	4.01559e-06	0.96/.	0.0013	LINC00636 | LINC00635
19	54745305	rs753302597	C/T	0.0789	0.0011	19/4891	3/0	11/0	4.540	0.695	93.7 [24.0, 365.8]	4.34714e-06	0.81/.	0.0020	KIR2DL3
4	86035009	rs72662003	A/G	0.1579	0.0157	19/4891	6/0	152/1	2.876	0.487	17.7 [6.8, 46.1]	4.35864e-06	0.99/.	0.0178	MAPK10
9	4909257	rs373818653	C/A	0.0789	0.0015	19/4891	3/0	15/0	4.505	0.672	90.5 [24.3, 337.5]	4.42446e-06	0.80/.	0.0013
4	72056902	rs114255156	C/T	0.1842	0.0136	19/4891	7/0	133/0	2.896	0.500	18.1 [6.8, 48.2]	4.48159e-06	0.74/.	0.0165	NPFFR2
16	88488865	rs550260914	T/G	0.0789	0.0016	19/4891	3/0	16/0	4.465	0.670	87.0 [23.4, 323.4]	4.94825e-06	0.95/.	0.0013	ZFPM1
14	68787378	rs1005034195	G/C	0.0526	0.0000	19/4891	2/0	0/0	7.439	1.917	1701.9 [39.7, 72911.1]	4.98742e-06	0.92/.	0.0000
14	68943083	rs893187644	G/A	0.0526	0.0000	19/4891	2/0	0/0	7.439	1.917	1701.9 [39.7, 72911.1]	4.98742e-06	0.92/.	0.0000	ACTN1
14	69051116	rs1010911243	C/G	0.0526	0.0000	19/4891	2/0	0/0	7.439	1.917	1701.9 [39.7, 72911.1]	4.98742e-06	0.92/.	0.0000	DCAF5
14	69370112	rs922376562	A/T	0.0526	0.0000	19/4891	2/0	0/0	7.439	1.917	1701.9 [39.7, 72911.1]	4.98742e-06	0.90/.	0.0000
16	82519198	rs543186103	A/G	0.0789	0.0013	19/4891	3/0	13/0	4.474	0.686	87.7 [22.9, 336.6]	5.18609e-06	1.00/.	0.0007
15	37676642	rs1236482417	A/G	0.0526	0.0000	19/4891	2/0	0/0	7.406	1.914	1646.1 [38.6, 70125.5]	5.21074e-06	0.91/.	0.0000
